# Supplementary material for: Structural and Electronic Transitions in Liquid FeO Under High Pressure
Source: J Geophys Res Solid Earth. 2022 Nov 5;127(11):e2022JB025117. doi: 10.1029/2022JB025117 (PMC9788056; doi:10.1029/2022JB025117)
Supplement: Supplementary file 2 — Supporting Information S2 [file JGRB-127-e2022JB025117-s001.xlsx]

## Sheet: Table S1
Table S1 : Pressure-Temperature conditions for the last solid and first liquid, bracketting the melting curve for pure FeO, presented in Figure 1.
Last solid					First liquid
Pressure (GPa)	±	Temperature (K)	±		Pressure (GPa)	±	Temperature (K)	±
25.4145	1.0668	2200	150		24.6379	1.2348	2500	150
25.6423	1.1788	2400	150		28.7886	1.3468	2700	150
29.9027	1.2348	2500	150		45.5552	1.1676	2380	150
45.8865	1	1920	150		44.8517	1.2628	2550	150
44.196	1.2908	2600	150		43.28	1.4028	2800	150
62.126	1.302	2620	150		43.4385	1.5988	3150	150
63.6948	1.4308	2850	150		60.1525	1.4028	2800	150
71.2037	1.4588	2900	150		60.5067	1.4028	2800	150
77.4972	1.5148	3000	150		59.893	1.7948	3500	150
74.2967	1.5988	3150	150		62.4517	1.5148	3000	150
82.2795	1.5428	3050	150		63.9347	1.5148	3000	150
31.124	1.2348	2500	150		71.0455	1.6548	3250	150
33.3389	1.2348	2500	150		76.4396	1.6268	3200	150
49.2474	1.3076	2630	150		74.3985	1.6268	3200	150
54.1813	1.4308	2850	150		72.8278	1.7388	3400	150
59.9043	1.4588	2900	150		85.3355	1.9628	3800	150
72.7862	1.5316	3030	150		31.6411	1.4028	2800	150
60.4042	1.4812	2940	150		34.1212	1.3356	2680	150
85.3374	1.5204	3010	150		49.4244	1.3468	2700	150
77.2191	1.5708	3100	150		54.0473	1.4868	2950	150
86.6479	1.638	3220	150		55.3336	1.6268	3200	150
92.7028	1.5932	3140	150		60.7248	1.554	3070	150
38.95	1.2348	2500	150		73.5219	1.6268	3200	150
50.6392	1.4588	2900	150		74.119	1.7052	3340	150
90.3055	1.6716	3280	150		60.8389	1.5708	3100	150
32.9077	1.2068	2450	150		86.1056	1.5876	3130	150
32.8087	1.1004	2260	150		86.533	1.6268	3200	150
					86.4785	1.6996	3330	150
					77.5344	1.6604	3260	150
					86.8141	1.7108	3350	150
					93.1538	1.7388	3400	150
					39.7367	1.414	2820	150
					49.9311	1.5148	3000	150
					91.4312	1.7668	3450	150
					33.9162	1.47	2920	150
					32.6593	1.1676	2380	150
					32.8223	1.2908	2600	150

## Sheet: Table S2
Table S2 : Thermodynamic parameters for the EoS of liquid FeO
		error
U0 (kJ/mol)	-442.217
V0 (cm3/mol)	15.97	0.0001
KT,0	40.72	0.03
K’T,0	5.33	0.02
γ0	2.499	0.006
β	-0.021	0.006
γ∞	0
e0 (10-6/K)	-49.72	2.38
γe	4.96	0.12
θ0 (K)	1247.8	40.37
as	18.81	0.16
Reference Temperature T0	1650
number of atom per unit cell	2

## Sheet: Table S3
Table S3 : Pressure Temperature conditions and volume of KCl and FexO (x=0.94) measured in the solid state.
Pressure (GPa)	±	Temperature (K)	±		aKCl (Ang)	±		aFeO B1 (Ang)	±	Volume FeOB1 (Ang3)
57.0177	0.6132	1390	150		3.09136	0.004286		4.01527	0.001155	64.7359
80.7434	0.6356	1430	150		3.00115	0.002814		3.93399	0.000701	60.8836
47.8732	0.6412	1440	150		3.1362	0.00027		4.0597	0.000697	66.9086
69.8677	0.6412	1440	150		3.03916	0.0019		3.9777	0.001066	62.9353
73.1671	0.658	1470	150		3.02728	0.008896		3.94912	0.000558	61.5886
85.1425	0.658	1470	150		2.98734	0.001215		3.9168	0.0009	60.0888
54.6884	0.6636	1480	150		3.10272	0.001329		4.03872	0.000705	65.8768
80.2214	0.7084	1560	150		3.00358	0.003533		3.93918	0.000222	61.1247
57.9563	0.7252	1590	150		3.08866	0.005194		4.01961	0.000866	64.9461
81.6612	0.7364	1610	150		2.99914	0.001979		3.93261	0.000225	60.8193
85.3556	0.7364	1610	150		2.98741	0.000765		3.9169	0.000597	60.0936
48.2853	0.7476	1630	150		3.13572	0.000294		4.06094	0.00087	66.9698
38.5177	0.7532	1640	150		3.19264	0.000683		4.10692	0.00064	69.2704
54.4294	0.77	1670	150		3.10544	0.000724		4.04138	0.000441	66.0066
69.9422	0.77	1670	150		3.04032	0.002321		3.97741	0.000441	62.9216
57.8194	0.7756	1680	150		3.08995	0.003178		4.01844	0.000584	64.889
75.7055	0.7868	1700	150		3.01967	0.000739		3.95213	0.000313	61.7297
81.218	0.8092	1740	150		3.0013	0.00227		3.93903	0.00031	61.1177
58.2602	0.8148	1750	150		3.08851	0.003997		4.02015	2.8e-05	64.9719
29.6981	0.8316	1780	150		3.25837	0.001569		4.16313	0.000677	72.154
82.3994	0.8596	1830	150		2.99795	0.001263		3.93159	0.000176	60.7721
30.2175	0.8876	1880	150		3.2555	0.000787		4.16656	0.000738	72.3322
32.5729	0.8988	1900	150		3.23727	0.001108		4.14677	0.000366	71.3065
38.5449	0.8988	1900	150		3.1953	0.000831		4.11031	0.000432	69.4425
81.5788	0.9212	1940	150		3.00122	0.002087		3.93922	0.000341	61.1265
86.1867	0.9268	1950	150		2.9866	0.000493		3.9199	0.000651	60.2318
53.8529	0.9324	1960	150		3.11051	0.000203		4.04518	0.000786	66.1931
58.4677	0.9324	1960	150		3.08915	0.00219		4.02118	0.000629	65.0221
50.7718	0.9324	1960	150		3.12573	0.000882		4.05388	0.001905	66.621
58.7628	0.9548	2000	150		3.08814	0.002309		4.02034	5.5e-05	64.9811
70.3751	0.9548	2000	150		3.04078	0.001524		3.9787	0.000442	62.9832
76.1346	0.9548	2000	150		3.01994	0.000371		3.95535	0.000239	61.8809
82.9846	0.966	2020	150		2.99709	0.000672		3.93108	0.000556	60.7485
48.8312	0.9772	2040	150		3.13647	0.000284		4.06551	0.000585	67.1963
58.8903	1.0108	2100	150		3.08832	0.000953		4.02116	1.5e-05	65.0212
30.2199	1.0276	2130	150		3.25892	0.00114		4.17223	0.00027	72.6282
82.2446	1.0276	2130	150		3.00009	0.001811		3.93918	0.00037	61.1248
53.9723	1.0444	2160	150		3.11155	0.000352		4.04965	0.000888	66.413
83.4577	1.05	2170	150		2.99638	0.000574		3.9347	0.001037	60.9164
86.4607	1.0556	2180	150		2.98695	0.00023		3.92138	0.000746	60.3
58.914	1.0612	2190	150		3.08889	0.000758		4.02264	0.000128	65.093
59.0353	1.0724	2210	150		3.0885	0.001731		4.0238	0.0006	65.1492
30.0569	1.078	2220	150		3.26151	0.000415		4.17417	0.000626	72.7295
48.939	1.0836	2230	150		3.13759	0.000943		4.07034	0.0002	67.4361
76.4937	1.0892	2240	150		3.02009	0.000429		3.95805	0.000442	62.0076
86.9915	1.0948	2250	150		2.98567	0.000146		3.92056	0.000837	60.2619
33.2587	1.1284	2310	150		3.2373	0.00082		4.15367	0.000191	71.6631
70.8498	1.1284	2310	150		3.04095	0.001261		3.98098	0.000589	63.0912
39.0105	1.134	2320	150		3.19686	0.001509		4.11371	0.001035	69.6145
30.4173	1.1508	2350	150		3.26033	0.001962		4.17816	0.000396	72.9384
59.7314	1.1508	2350	150		3.08645	0.000779		4.02475	0.000203	65.1952
82.5582	1.1508	2350	150		3.00027	0.002039		3.9407	0.000816	61.1954
39.316	1.1564	2360	150		3.19531	0.000247		4.11971	0.000359	69.9198
54.0479	1.1788	2400	150		3.11314	0.0007		4.0524	0.000354	66.5482
82.8381	1.1788	2400	150		2.99963	0.00201		3.93994	0.000759	61.1604
33.5693	1.1844	2410	150		3.23622	0.001436		4.15892	0.001369	71.935
49.1586	1.1844	2410	150		3.13802	0.000942		4.07379	0.000786	67.6077
83.8814	1.19	2420	150		2.99637	2.99637		3.93774	0.001548	61.0576
50.7576	1.19	2420	150		3.12975	0.000846		4.06093	0.001754	66.9693
59.483	1.2068	2450	150		3.0883	0.001445		4.02776	0.000609	65.3417
31.124	1.2348	2500	150		3.2566	0.000361		4.18468	0.0002	73.2803
33.3389	1.2348	2500	150		3.23912	0.001687		4.16072	0.00112	72.0285
38.95	1.2348	2500	150		3.19925	0.001995		4.12117	0.000704	69.9939
59.3421	1.2404	2510	150		3.08937	0.001355		4.02885	0.000843	65.395
71.0593	1.246	2520	150		3.04149	0.001073		3.97955	0.000752	63.0236
76.6788	1.246	2520	150		3.02109	0.000696		3.96118	0.000575	62.1548
83.1316	1.2516	2530	150		2.99939	0.001652		3.93981	0.001054	61.1543
87.4906	1.2572	2540	150		2.98563	0.000121		3.9246	0.000895	60.4486
49.308	1.2684	2560	150		3.13857	0.00088		4.07592	0.000608	67.7136
84.2473	1.2908	2600	150		2.99617	0.000747		3.93925	0.001269	61.1282
50.6916	1.2908	2600	150		3.13166	0.000431		4.06585	0.00094	67.2134
91.8789	1.302	2620	150		2.97276	0.000405		3.91524	0.001089	60.017
49.2474	1.3076	2630	150		3.13952	0.001603		4.07772	0.000588	67.8034
53.8644	1.3132	2640	150		3.116	0.001983		4.05554	0.00017	66.703
59.723	1.3188	2650	150		3.08873	0.001114		4.02981	0.000728	65.4416
59.5869	1.3244	2660	150		3.08941	0.00042		4.03126	0.000356	65.5123
83.7501	1.3412	2690	150		2.99825	0.001552		3.94046	0.001986	61.1842
54.0763	1.3468	2700	150		3.11546	0.001926		4.05993	0.000726	66.9201
59.3843	1.3468	2700	150		3.09061	0.001062		4.0357	0.000453	65.7288
50.8056	1.3468	2700	150		3.13194	0.001029		4.07037	0.00097	67.4374
88.0099	1.3524	2710	150		2.98491	6.7e-05		3.92325	0.001574	60.3864
76.752	1.358	2720	150		3.02201	0.000558		3.9621	0.001015	62.198
71.6705	1.3748	2750	150		3.04065	0.000648		3.98187	0.00057	63.1335
59.2801	1.3804	2760	150		3.09153	0.002054		4.03046	0.000565	65.4732
84.2909	1.3916	2780	150		2.997	0.000607		3.94208	0.00076	61.26
84.5687	1.4028	2800	150		2.99621	0.001269		3.94162	0.001762	61.2386
92.2019	1.4028	2800	150		2.9727	0.000587		3.91265	0.002075	59.898
59.4083	1.414	2820	150		3.09141	0.001169		4.03673	0.000598	65.7791
60.1587	1.414	2820	150		3.08806	0.001241		4.03305	0.0011	65.5995
54.0896	1.4252	2840	150		3.11654	0.003067		4.06162	0.002272	67.0034
85.3706	1.4252	2840	150		2.99386	0.000247		3.94374	0.000271	61.3373
54.1813	1.4308	2850	150		3.11618	0.002801		4.06091	0.002254	66.9684
88.7778	1.4308	2850	150		2.98327	0.00017		3.92083	0.002422	60.2747
59.9043	1.4588	2900	150		3.08979	0.000994		4.03473	0.000573	65.6814
72.2774	1.4588	2900	150		3.03932	0.000727		3.98326	0.000459	63.1998
50.6392	1.4588	2900	150		3.13456	0.000643		4.07308	0.001211	67.5722
76.7796	1.4644	2910	150		3.02304	0.000709		3.96442	0.001028	62.3074
60.4042	1.4812	2940	150		3.08786	0.001937		4.03278	0.000671	65.5865
89.3283	1.5036	2980	150		2.98225	0.000185		3.92482	0.001199	60.4588
85.3374	1.5204	3010	150		2.99488	0.001124		3.93531	0.003044	60.9446
72.7862	1.5316	3030	150		3.03823	0.000677		3.98171	0.00129	63.126
85.8883	1.5372	3040	150		2.99329	0.000651		3.94244	0.000434	61.2768
77.2191	1.5708	3100	150		3.02261	0.000479		3.96147	0.00141	62.1685
92.7028	1.5932	3140	150		2.97291	0.000468		3.91711	0.001522	60.1032
89.9632	1.6268	3200	150		2.98144	0.000415		3.92821	0.001903	60.6156
86.6479	1.638	3220	150		2.99184	0.000296		3.94382	0.000947	61.3412
90.3055	1.6716	3280	150		2.98081	0.000389		3.93055	0.001181	60.7238

## Sheet: Table S4
Table S4 : Density, pressure and temperature conditions, Fe-O and Fe-Fe bond distances for Non-magnetic FeO liquid numerical simulations
Density (g/cm3)	Pressure (GPa)	Temperature (K)	Fe-O bond (nm)	Fe-Fe bond (nm)
4.81	3.6	4000	0.182559	0.25259
5.63	13	4000	0.183609	0.25335
6.41	31.6	4000	0.182326	0.242222
6.9	48.6	4000	0.18166	0.240787
7.05	54	4000	0.181789	0.238741
7.87	92	4000	0.179288	0.229379

## Sheet: Table S5
Table S5 : Density, pressure and temperature conditions, Fe-O and Fe-Fe bond distances for Magnetic FeO liquid numerical simulations
Density (g/cm3)	Pressure (GPa)	Temperature (K)	Fe-O bond (nm)	Fe-Fe bond (nm)
4.42	7.8	4000	0.190615	0.279768
4.81	12.2	4000	0.192225	0.274604
5.53	28.1	4000	0.18989	0.26169
5.94	39.1	4000	0.187991	0.246845
6.41	55.1	4000	0.186914	0.24395
6.9	74.9	4000	0.185672	0.237932
